# Supplementary material for: The Alligator and the Mosquito: North American Crocodilians as Amplifiers of West Nile Virus in Changing Climates
Source: Microorganisms. 2024 Sep 14;12(9):1898. doi: 10.3390/microorganisms12091898 (PMC11433929; doi:10.3390/microorganisms12091898)
Supplement: Supplementary file 1 [file microorganisms-12-01898-s001.zip]

Archive with 9 entries (9 files):
- FigureS1.png
- FigureS2.png
- FigureS3.png
- FigureS4.png
- FigureS5.png
- FigureS6.png
- FigureS7.png
- TablesS1-S9.pdf
- variable_importance.xlsx
