# Supplementary material for: The Alligator and the Mosquito: North American Crocodilians as Amplifiers of West Nile Virus in Changing Climates
Source: Microorganisms. 2024 Sep 14;12(9):1898. doi: 10.3390/microorganisms12091898 (PMC11433929; doi:10.3390/microorganisms12091898)
Supplement: Supplementary file 1 [file microorganisms-12-01898-s001.zip › variable_importance.xlsx]

## Sheet: alligator_mississippiensis
variable	contribution mean	contribution sd	permutation mean	permutation sd
bio17	0.909982	0.677996	5.08857	6.99334
bio4	0.243061	0.344379	1.07721	2.61985
shrub_percent	2.02378	2.48377	0.72842	0.691741
srad_12	0.00063377	0.00182544	0.22531	0.712945
vapr_01	1.61216	1.99708	3.37322	5.52807
vapr_03	2.05607	2.70068	24.4423	29.0509
vapr_05	16.9782	16.3843	0.564407	1.85295
vapr_06	2.98625	4.51097	3.16057	10.9477
vapr_07	39.0932	40.3513	42.4386	35.7958
vapr_08	4.53186	4.72696	7.59702	11.8515
vapr_09	0.573229	0.844142	4.26504	9.12137
water_percent	0.00843246	0.0111997	0.0345553	0.0880106
wetland_percent	0.146432	0.236326	0.00707859	0.021709
woody_wetlands_percent	28.8367	28.4348	6.99772	11.0113

## Sheet: caiman_crocodilus
variable	contribution mean	contribution sd	permutation mean	permutation sd
ag_general_percent	0.10604	0.074104	0.296144	0.405495
bio11	0.158944	0.252144	1.79486	2.19864
bio13	2.3275	3.03	6.37376	10.1707
bio15	0.00611367	0.0146152	0.0167301	0.0394427
bio3	0.96256	0.899147	12.1543	16.9255
bio4	10.8655	8.05136	27.3673	30.0445
evergreen_percent	0.0102153	0.0190629	0.100568	0.28362
grassland_percent	0.0249619	0.0369524	1.35416	2.09876
shrub_percent	0.357122	0.197919	4.17161	3.62567
srad_03	0.138945	0.233952	0.0229287	0.0551939
srad_10	0.122432	0.258104	0.19568	0.585656
urban_lowmid_percent	0.00200504	0.00668404	0.00927883	0.0199716
vapr_01	8.99761	13.3886	0.00720245	0.0352433
vapr_02	4.65045	4.81525	0	0
vapr_03	2.35266	2.87391	24.6699	24.7571
vapr_04	5.00805	6.56437	9.26668	20.0161
vapr_11	2.59791	3.23574	3.08398	5.14993
vapr_12	60.704	13.792	1.56638	3.37234
water_percent	0.0133044	0.0232477	0.027543	0.101954
wetland_percent	0.062346	0.0954928	0.507026	1.01448
wind_01	0.193097	0.258254	1.96434	3.38563
wind_02	0.00684012	0.0240531	0	0
wind_03	0.129669	0.220072	1.83925	2.82625
wind_06	0.0641139	0.120958	1.27969	2.51314
wind_07	0.0059187	0.014054	0.0963936	0.249112
wind_08	0.00282558	0.0126374	0	0
wind_10	0.00810621	0.0209873	0.0277938	0.0868898
wind_11	0.120776	0.172619	1.80646	3.19053

## Sheet: crocodylus_acutus
variable	contribution mean	contribution sd	permutation mean	permutation sd
ag_general_percent	0.159162	0.14812	0.167317	0.200745
bio1	1.36125	2.76074	0.269339	0.765178
bio14	0.104569	0.149049	0.986142	1.19552
bio15	3.63374	2.41821	4.2844	4.51291
bio16	0.234542	0.293489	1.45107	2.05193
bio17	0.0590179	0.0749105	0.112235	0.338204
bio3	1.04753	1.16605	1.24195	2.12365
bio4	1.72247	2.14101	9.85923	22.1694
evergreen_percent	0.0599282	0.0697967	0.104352	0.14493
grassland_percent	0.218297	0.285386	1.09712	2.0556
mangrove_percent	1.02642	1.43438	0.399977	0.376357
shrub_percent	0.0324726	0.0473546	0.0472131	0.0859879
srad_01	0.628787	1.16582	0.397464	0.886471
srad_03	0.186199	0.286259	4.56656	11.9378
srad_11	0.198292	0.524306	0.153276	0.488623
urban_high_percent	0.69255	0.516674	0.932738	0.878683
urban_lowmid_percent	0.0396705	0.0806201	0.175319	0.301847
vapr_01	20.3926	25.9491	0.436939	2.1645
vapr_02	3.90152	3.91863	2.15061	7.19974
vapr_03	0.582015	1.41944	0.305748	0.652279
vapr_08	4.87214	6.10204	0.0361015	0.122664
vapr_09	3.42992	4.61629	0.0367678	0.126701
vapr_10	49.867	13.3993	48.7399	44.0142
vapr_12	4.06089	5.42387	19.205	32.9059
water_percent	1.48592	1.28821	2.83999	3.72934
wetland_percent	0.00316352	0.00757649	0.00322533	0.00988831

## Sheet: crocodylus_moreletii
variable	contribution mean	contribution sd	permutation mean	permutation sd
ag_general_percent	0.0711559	0.0858949	0.00606554	0.018053
bio1	1.96662	2.67167	3.32589	10.1459
bio14	0.169663	0.253138	0.748826	1.45221
bio15	0.0297247	0.0682119	0.384984	0.573223
bio4	3.94282	2.59699	10.2938	16.645
bio5	0.112868	0.197243	0.0965193	0.173467
bio7	0.657546	1.0956	1.00085	2.02831
deciduous_percent	0.00414427	0.00963943	0.0304304	0.0859216
evergreen_percent	0.0364068	0.0519969	0.00796309	0.0270398
grassland_percent	0.438833	0.65395	1.36139	1.58852
mangrove_percent	0.00387179	0.00650745	0.0108597	0.019798
shrub_percent	0.357809	0.34494	0.453495	0.686025
srad_04	0.663436	0.74836	2.27224	2.66172
vapr_01	36.1571	33.4706	5.01501	7.61837
vapr_03	4.41939	4.9819	19.3906	32.5714
vapr_04	1.36589	2.55845	10.35	20.2479
vapr_06	3.62665	4.1105	2.41851	9.96179
vapr_08	1.74722	4.08872	0.0529294	0.158677
vapr_09	1.70602	2.11225	0.000305019	0.00121621
vapr_10	40.6542	32.0049	40.0097	43.6596
vapr_11	1.4871	1.58618	0.00789993	0.0383937
water_percent	0.0869357	0.107503	1.45277	2.53537
wind_11	0.0719116	0.0951071	0.218088	0.47509
woody_wetlands_percent	0.222637	0.258113	1.09089	2.05609

## Sheet: culex_pipiens
variable	contribution mean	contribution sd	permutation mean	permutation sd
ag_general_percent	1.12312	1.01909	0.729728	0.634568
bio11	5.96582	7.50316	14.4888	15.6129
bio15	0.280667	0.360707	0.120795	0.161012
bio2	0.149928	0.208237	0.982546	1.53354
bio3	0.0335055	0.060536	0.352116	0.655295
bio7	0.401151	0.578399	1.29546	2.71466
evergreen_percent	0.471573	0.802457	0.201485	0.287633
grassland_percent	0.491702	0.534151	0.72705	0.692041
shrub_percent	16.5228	14.4146	8.69959	11.7178
srad_03	0.07899	0.162643	0.25718	0.463897
srad_09	0.74032	0.887891	9.09695	10.8856
srad_12	1.39165	1.53087	5.69625	8.14048
urban_percent	65.9673	18.9453	29.7457	18.0086
vapr_02	1.44194	2.64419	5.39015	5.3207
vapr_03	1.78072	2.38863	1.21143	5.62024
vapr_04	0.669834	0.684069	8.0698	8.66209
vapr_07	0.366796	0.372798	1.88306	2.51746
vapr_10	0.218857	0.388629	4.805	8.06887
water_percent	0.23202	0.24114	0.259706	0.298572
wind_07	0.222255	0.271409	0.391938	0.886774
wind_08	0.273517	0.38427	1.1478	1.8286
wind_10	1.17553	0.92383	4.44747	3.77246

## Sheet: culex_quinquefasciatus
variable	contribution mean	contribution sd	permutation mean	permutation sd
ag_general_percent	1.97859	1.31507	1.98578	1.16352
bio10	0.346683	0.674535	0.117756	0.536122
bio11	13.7374	21.1676	47.7966	25.8456
bio12	0.437064	0.571641	0.78193	0.588286
bio2	0.518552	0.494209	0.591906	0.690437
bio3	1.31673	1.90907	0.044247	0.101699
bio4	27.0216	29.3732	4.85879	3.55515
bio6	2.03198	3.57654	4.62308	9.17777
deciduous_percent	0.0787764	0.135846	0.266952	0.443914
mixed_forest_percent	0.666693	0.897144	0.607464	0.728054
srad_04	0.0293645	0.0536371	0.076341	0.154574
urban_high_percent	0.585922	0.85234	0.368079	0.842321
urban_percent	3.41168	2.61951	3.53529	1.53958
vapr_01	46.0619	46.6108	18.8598	28.0704
vapr_03	1.02452	1.64472	11.2865	15.2181
vapr_04	0.206133	0.2952	3.86546	5.17496
vapr_08	0.484255	1.07431	0.328597	0.64572
wind_09	0.0620386	0.204522	0.00540765	0.0168165

## Sheet: culex_tarsalis
variable	contribution mean	contribution sd	permutation mean	permutation sd
ag_general_percent	3.73765	4.31508	2.02037	2.94385
bio14	4.42831	4.56288	8.03909	5.59328
bio15	5.52166	4.96794	2.06998	2.01422
bio6	8.25652	10.705	13.5554	14.1645
deciduous_percent	1.65872	1.07358	0.220386	0.314729
evergreen_percent	0.399023	0.902068	0.0371011	0.0798046
grassland_percent	3.58371	3.2866	2.58925	3.16372
shrub_percent	10.8924	9.39766	3.83924	3.32458
srad_05	1.43318	1.30366	2.02137	3.32742
srad_09	15.7627	11.008	28.8682	17.8376
srad_12	0.314109	0.438979	2.45093	3.68154
urban_high_percent	3.77604	4.33124	1.03495	1.46548
urban_percent	38.5529	11.3021	17.5883	9.00117
vapr_04	0.38906	0.370414	8.93082	9.07398
vapr_08	0.853315	0.590633	2.57333	1.91547
vapr_11	0.197932	0.316789	3.79439	5.51954
water_percent	0.217108	0.310886	0.354235	0.369277
wind_05	0.0256819	0.0463289	0.0125943	0.0282996
